# Supplementary material for: Statistical Characterization of Food-Derived α-Amylase Inhibitory Peptides: Computer Simulation and Partial Least Squares Regression Analysis
Source: Molecules. 2024 Jan 13;29(2):395. doi: 10.3390/molecules29020395 (PMC10819330; doi:10.3390/molecules29020395)
Supplement: Supplementary file 1 [file molecules-29-00395-s001.zip]

Archive with 1 entries (1 files):
- molecules-2786895-supplementary.pdf
